# Supplementary material for: Integrated pharmacology and experimental validation reveals potential multiple mechanisms of the neutrophil elastase inhibitor sivelestat in attenuating myocarditis
Source: Front Pharmacol. 2026 Apr 30;17:1695352. doi: 10.3389/fphar.2026.1695352 (PMC13171316; doi:10.3389/fphar.2026.1695352)
Supplement: Supplementary file 1 [file Table2.xlsx]

## Sheet: table S2
Target	PDB ID	Binding Affinity (kcal/mol)	Hydrogen Bonds (Donor-Acceptor, Distance Å)	Hydrophobic Interactions
PTGS2	5f19	-9.4	Arg-120:NH₁ - Ligand:O (2.8 Å)	Val-349, Leu-359, Trp-387
			Gln-372:NE₂ - Ligand:O (3.1 Å)
			Tyr-355:OH - Ligand:O (2.9 Å)
PDGFRB	3mjg	-8.5	Glu-672:OE₂ - Ligand:H (2.7 Å)	Ile-674, Val-675, Leu-833
			Asp-836:OD₁ - Ligand:H (3.0 Å)
MMP9	1itv	-8.1	Ala-189:N - Ligand:O (3.0 Å)	Leu-181, His-190, Pro-421
			Gln-186:OE₁ - Ligand:H (2.7 Å)
TNF	4zch	-8	Tyr-119:OH - Ligand:O (2.9 Å)	Leu-57, Tyr-151
			Leu-120:N - Ligand:O (3.2 Å)
HSP90AA1	1byq	-7.6	Asp-93:OD₂ - Ligand:H (2.8 Å)	Phe-138, Leu-48, Val-136
			Lys-58:NZ - Ligand:O (3.1 Å)
PTPRC	1ygu	-6.5	Arg-340:NH₁ - Ligand:O (2.9 Å)	Phe-341, Tyr-342
			Glu-337:OE₂ - Ligand:H (2.6 Å)
Note: The above data represent the result of one molecular docking experiment. The average values of the three trials are shown in Table 1.
