# Supplementary material for: Integrated pharmacology and experimental validation reveals potential multiple mechanisms of the neutrophil elastase inhibitor sivelestat in attenuating myocarditis
Source: Front Pharmacol. 2026 Apr 30;17:1695352. doi: 10.3389/fphar.2026.1695352 (PMC13171316; doi:10.3389/fphar.2026.1695352)
Supplement: Supplementary file 2 [file Table3.xlsx]

## Sheet: Histological scoring criteria
Histological scoring criteria
Level	Description
0	indicates no infiltration or necrosis
I	between 1% and 25% infiltration or necrosis per section
II	between 26% and 50% infiltration or necrosis per section
III	between 51% and 75% infiltration or necrosis per section
IV	between 76% and 100% infiltration or necrosis per section

## Sheet: Histological scoring 
Group	Sham	EAM	EAM+Siv-L	EAM+Siv-M	EAM+Siv-H
1	0	4	3	2	1
2	0	4	3	3	1
3	0	3	2	1	0
4	0	4	2	2	1
5	0	4	2	1	0
6	0	4	2	2	1
Average score( Mean ± SE)	0 ± 0	3.8 ± 0.16	2.3 ± 0.21	1.83 ± 3.0	0.67 ± 0.21
