# Supplementary material for: Integrated pharmacology and experimental validation reveals potential multiple mechanisms of the neutrophil elastase inhibitor sivelestat in attenuating myocarditis
Source: Front Pharmacol. 2026 Apr 30;17:1695352. doi: 10.3389/fphar.2026.1695352 (PMC13171316; doi:10.3389/fphar.2026.1695352)
Supplement: Supplementary file 3 [file Table1.xlsx]

## Sheet: table S1
User ID	Gene Name	Species
ADAM17	ADAM metallopeptidase domain 17(ADAM17)	Homo sapiens
ADAMTS4	ADAM metallopeptidase with thrombospondin type 1 motif 4(ADAMTS4)	Homo sapiens
BTK	Bruton tyrosine kinase(BTK)	Homo sapiens
CA9	carbonic anhydrase 9(CA9)	Homo sapiens
CCR2	C-C motif chemokine receptor 2(CCR2)	Homo sapiens
CGAS	cyclic GMP-AMP synthase(CGAS)	Homo sapiens
DHFR	dihydrofolate reductase(DHFR)	Homo sapiens
EGLN1	egl-9 family hypoxia inducible factor 1(EGLN1)	Homo sapiens
ELANE	elastase, neutrophil expressed(ELANE)	Homo sapiens
FLT4	fms related receptor tyrosine kinase 4(FLT4)	Homo sapiens
FTO	FTO alpha-ketoglutarate dependent dioxygenase(FTO)	Homo sapiens
GSK3B	glycogen synthase kinase 3 beta(GSK3B)	Homo sapiens
HMGCR	3-hydroxy-3-methylglutaryl-CoA reductase(HMGCR)	Homo sapiens
ITK	IL2 inducible T cell kinase(ITK)	Homo sapiens
JAK1	Janus kinase 1(JAK1)	Homo sapiens
JAK2	Janus kinase 2(JAK2)	Homo sapiens
KIT	KIT proto-oncogene, receptor tyrosine kinase(KIT)	Homo sapiens
LTB4R	leukotriene B4 receptor(LTB4R)	Homo sapiens
MAPK1	mitogen-activated protein kinase 1(MAPK1)	Homo sapiens
MAPK14	mitogen-activated protein kinase 14(MAPK14)	Homo sapiens
MET	MET proto-oncogene, receptor tyrosine kinase(MET)	Homo sapiens
METAP2	methionyl aminopeptidase 2(METAP2)	Homo sapiens
MME	membrane metalloendopeptidase(MME)	Homo sapiens
MMP1	matrix metallopeptidase 1(MMP1)	Homo sapiens
MMP2	matrix metallopeptidase 2(MMP2)	Homo sapiens
MMP3	matrix metallopeptidase 3(MMP3)	Homo sapiens
MMP8	matrix metallopeptidase 8(MMP8)	Homo sapiens
MMP9	matrix metallopeptidase 9(MMP9)	Homo sapiens
PDGFRA	platelet derived growth factor receptor alpha(PDGFRA)	Homo sapiens
PDGFRB	platelet derived growth factor receptor beta(PDGFRB)	Homo sapiens
PIK3CG	phosphatidylinositol-4,5-bisphosphate 3-kinase catalytic subunit gamma(PIK3CG)	Homo sapiens
PRKAA1	protein kinase AMP-activated catalytic subunit alpha 1(PRKAA1)	Homo sapiens
PRTN3	proteinase 3(PRTN3)	Homo sapiens
PTGS1	prostaglandin-endoperoxide synthase 1(PTGS1)	Homo sapiens
PTK2	protein tyrosine kinase 2(PTK2)	Homo sapiens
PTPN11	protein tyrosine phosphatase non-receptor type 11(PTPN11)	Homo sapiens
PTPN22	protein tyrosine phosphatase non-receptor type 22(PTPN22)	Homo sapiens
PTPRC	protein tyrosine phosphatase receptor type C(PTPRC)	Homo sapiens
TNF	tumor necrosis factor(TNF)	Homo sapiens
TOP1	DNA topoisomerase I(TOP1)	Homo sapiens
TYK2	tyrosine kinase 2(TYK2)	Homo sapiens
